# Supplementary material for: Gene selection for optimal prediction of cell position in tissues from single-cell transcriptomics data
Source: Life Sci Alliance. 2020 Sep 25;3(11):e202000867. doi: 10.26508/lsa.202000867 (PMC7536825; doi:10.26508/lsa.202000867)
Supplement: Supplementary file 2 [file LSA-2020-00867_TableS2.xlsx]

## Sheet: Subchallenge 1Subchallenge 2 Su
Table S2: Methods used by the top 10 teams (ordered alphabetically) for gene selection and location prediction. The methods used for gene selection are categorized in four different categories: SFR - Supervised feature ranking, UFR - unsupervised feature ranking, KNW - background knowledge, and VAR - variance. The methods used for location prediction are categorized in three different categories:…
Team	Selection	Prediction
BCBU	SFR - Random Forest		CMB - Random Forest, MCC
Challengers18	UFR - Particle Swarm Optimization		SIM - Weighted correlation
Christoph Hafemeister	UFR - PCA (principal component analysis) on most variable genes, Expression correlation	MCC
Christoph Hafemeister	UFR - PCA on most variable genes, Expression correlation	SIM - Correlation
DeepCMC	SFR - LASSO (least absolute shrinkage and selection operator)	MCC
DeepCMC	SFR - Neural Network	MCC
MLB	UFR - Stepwise regression, PCA, k-nearest neighbors, F-score	SIM - F-score
NAD	SFR - Feedforward neural network, KNW - Clustering, VAR	CMB - Feedforward neural network, MCC
OmicsEngineering	UFR - Euclidean distance of expression	MCC
OmicsEngineering	SFR - Random Forest, Genetic algorithm	MCC
Thin Nguyen	VAR	MCC
Thin Nguyen	UFR - Nonnegative Discriminative Feature Selection	SIM - k-nearest neighbors
WhatATeam	KNW, Clustering	CMB - Local outlier factor, MCC
WhatATeam	UFR - Stepwise regression	CMB - Local outlier factor, MCC
Zho	UFR - Hierarchical clustering	SIM - Hamming distance, Silhouette score
