# Supplementary material for: Gene selection for optimal prediction of cell position in tissues from single-cell transcriptomics data
Source: Life Sci Alliance. 2020 Sep 25;3(11):e202000867. doi: 10.26508/lsa.202000867 (PMC7536825; doi:10.26508/lsa.202000867)
Supplement: Supplementary file 4 [file LSA-2020-00867_TableS4.xlsx]

## Sheet: Subchallenge 1Subchallenge 2 Su
Table S4: Links to the write-up and code for the approaches used by the top 10 teams.
Team	Write-up	Code	Type
BCBU	https://bit.ly/31BJWub	https://bit.ly/3kyy2K4	R
Challengers18	https://bit.ly/2DT0yFn	https://bit.ly/30GgEeH	Matlab
Christoph Hafemeister	https://bit.ly/3ip6uVO	https://bit.ly/2FaKEXN	R
DeepCMC	https://bit.ly/3gKvbeZ	https://bit.ly/2XO5XVo	R/Python
MLB	https://bit.ly/3aaLA9Y	https://bit.ly/3kufevv	Matlab
NAD	https://bit.ly/3fL8Tse	https://bit.ly/33Jiv4g	Docker
OmicsEngineering	https://bit.ly/33Nlj0e	https://bit.ly/33LXuWG	R
Thin Nguyen	https://bit.ly/2F9LN1Q	https://bit.ly/33XdB3Z	Python
WhatATeam	https://bit.ly/3ip1mku	https://bit.ly/33Frsf0	R
Zho	https://bit.ly/30JMWFO	https://bit.ly/3gFb9T0	Docker
