# Supplementary material for: Gene selection for optimal prediction of cell position in tissues from single-cell transcriptomics data
Source: Life Sci Alliance. 2020 Sep 25;3(11):e202000867. doi: 10.26508/lsa.202000867 (PMC7536825; doi:10.26508/lsa.202000867)
Supplement: Supplementary file 5 [file LSA-2020-00867_TableS5.xlsx]

## Sheet: Subchallenge 1Subchallenge 2 Su
Table S5: Best mean score for metrics s1, s2 and s3 achieved by the top performing teams per number of selected genes for the zebrafish dataset. The columns marked sd denote the standard deviation of scores across folds for the corresponding score.
	40 genes						20 genes
Team	s1	sd	s2	sd	s3	sd	s1	sd	s2	sd	s3	sd
BCBU	0.555	0.029	1.091	0.017	0.523	0.022	0.467	0.04	1.12	0.046	0.587	0.026
Challengers18	0.332	0.051	0.967	0.07	0.379	0.048	0.303	0.05	0.93	0.088	0.408	0.078
Christoph Hafemeister	0.463	0.041	0.969	0.03	0.525	0.026	0.414	0.056	0.99	0.04	0.542	0.033
DeepCMC	0.517	0.048	0.996	0.029	0.516	0.028	0.415	0.042	0.948	0.031	0.559	0.031
MLB	0.323	0.041	1.056	0.087	0.375	0.031	0.293	0.048	0.945	0.069	0.376	0.028
NAD	0.367	0.056	1.259	0.098	0.403	0.036	0.357	0.059	1.231	0.103	0.414	0.042
OmicsEngineering	0.374	0.038	0.829	0.035	0.39	0.052	0.319	0.044	0.785	0.06	0.337	0.054
Thin Nguyen	0.447	0.038	1.419	0.065	0.446	0.027	0.403	0.052	1.141	0.092	0.485	0.039
WhatATeam	0.371	0.151	0.845	0.168	0.319	0.292	0.316	0.087	0.784	0.121	0.262	0.242
Zho	0.423	0.048	1.335	0.134	0.463	0.041	0.414	0.064	1.237	0.149	0.501	0.057
