# Supplementary material for: Gene selection for optimal prediction of cell position in tissues from single-cell transcriptomics data
Source: Life Sci Alliance. 2020 Sep 25;3(11):e202000867. doi: 10.26508/lsa.202000867 (PMC7536825; doi:10.26508/lsa.202000867)
Supplement: Supplementary file 6 [file LSA-2020-00867_TableS6.xlsx]

## Sheet: Sheet1
Table S6: Correlations of transcriptomics to in situ properties of the genes where both measurements are available for the zebrafish dataset. σ2 - variance of a gene across cells, cv - coefficient of variation, 0 - number of cells with zero expression, Hb - entropy of binarized expression, H - entropy, Z - join count test statistic.
		in situ
	correlation	H	Z
scRNASeq	𝜎2	0.28	0.17
	cv	-0.31	0.31
	0	-0.23	0.38
	Hb	0.32	-0.37
